# Supplementary material for: Survey of pain and stigma experiences in people diagnosed with mpox in Baltimore, Maryland during 2022 global outbreak
Source: PLoS One. 2024 May 21;19(5):e0299587. doi: 10.1371/journal.pone.0299587 (PMC11108198; doi:10.1371/journal.pone.0299587)
Supplement: S1 Data — (XLSX) [file pone.0299587.s002.xlsx]

## Sheet: data
Demographics						SOGI, Exposure risk factors										Test	pain experience																treatments
Study #	Age	Race	Ethn	Sex	HIV	SexBirth	GenderIdentity	GenderPartners	OralRec	OralIns	VagRec	VagIns	AnalRec	AnalIns	how exposed MPX	Date of MPX diagnosis	# spots	visible	pain head	pain head #	pain torso	pain torso #	pain limbs	pain limbs #	pain mouth	pain mouth #	pain genitals	pain genitals #	pain anus	pain anus #	pain any	pain ano-genital	Gaba	Gaba #	APAP	APAP #	NSAID	NSAID #	Tpoxx	Tpoxx #	opioid	opioid #	stool soft	stool soft #	lido	lido #	diclofenac	diclofenac #	soaks
1	62	0	0	0	1	0	0	0	1	1	0	0	1	1	unknown	retracted	35	1	0	0	0	0	1	10	0	0	0	0	0	0	1		0	0	1	4	0	0	1	4	0	0	1	4	0	0	0	0	0
2	39	0	0	0	1	0	0	0	1	1	0	0	1	1	unknown	retracted	>500	1	1	7	1	7	1	9	1	9	0	0	1	9	1	1	0	0	1	4	1	4	1	3	0	0	0	0	0	0	0	0	1
3	37	0	0	0	1	0	0	0	1	1	0	0	1	1	unknown	retracted	3	0	0	0	0	0	0	0	0	0	0	0	0	0			0	0	0	0	0	0	1	1	0	0	0	0	0	0	0	0	0
4	47	1	0	0	0	0	0	0	1	1	0	0	1	1	sex	retracted	18	1	0	0	0	0	0	0	0	0	0	0	1	9	1	1	1	2	1	1	0	0	1	4	0	0	1	1	1	1	0	5	1
5	35	0	0	0	1	0	0	2	1	1	0	1	1	1	friend visiting	retracted	15	0	0	0	0	0	0	0	0	0	0	0	1	9	1	1	0	0	1	2	1	4	1	4	0	0	1	2	1	2	0	0	1
6	31	1	0	0	0	0	0	0	1	1	0	0	1	1	exposure to naked men as sex coach at sex party	retracted	12	1	1	8	0	0	0	0	0	0	0	0	0	0	1		1	1	1	3	0	0	0	0	0	0	0	0	0	0	0	0	0
7	35	0	0	0	1	0	0	2	1	1	0	1	1	1	close contact with affected friends	retracted	6	1	0	0	1	1	1	1	0	0	0	0	1	3	1	1	0	0	0	0	1	4	1	4	0	0	0	0	0	0	0	0	0
8	32	0	0	0	1	0	0	2	1	1	0	1	1	1	unknown	retracted	>100	1	1	10	1	10	1	10	1	10	1	10	1	10	1	1	1	3	0	0	1	4	1	4	1	4	0	0	1	4	0	0	0
9	33	0	0	0	1	0	0	0	1	1	0	0	1	1	sex	retracted	15	0	1	1	1	1	1	6	0	0	0	0	1	9	1	1	1	3	0	0	0	0	1	3	0	0	0	0	0	0	0	0	0
10	46	0	0	0	1	0	0	0	1	1	0	0	1	1	healthcare, work exposure, improper isolation	retracted	5	1	0	0	0	0	1	4	0	0	0	0	0	0	1		0	0	0	0	1	3	0	0	0	0	0	0	1	4	0	0	0
11	32	0	0	0	0	0	0	0	0	1	0	0	1	0	unknown	retracted	>100	1	1	6	0	0	1	10	1	5	0	0	1	10	1	1	0	0	1	1	1	2	1	4	0	0	0	0	1	3	0	0	1
12	37	0	0	0	1	0	0	2	1	1	0	1	0	1	could have touched something	retracted	1	0	0	0	0	0	0	0	0	0	1	5	0	0	1	1	0	0	0	0	0	0	0	0	0	0	0	0	0	0	0	0	0
13	41	0	0	0	1	0	0	0	1	1	0	0	1	1	close contact during PRIDE, dancing	retracted	25	1	1	5	0	0	1	5	0	0	1	10	0	0	1	1	0	0	1	2	0	0	1	4	0	0	0	0	0	0	0	0	0
14	36	2	1	0	0	0	0	0	1	1	0	0	1	1	group sex	retracted	1	0	0	0	0	0	1	7	0	0	0	0	0	0	1		0	0	0	0	0	0	0	0	0	0	0	0	0	0	0	0	0
15	30	0	0	0	1	0	0	0	1	1	0	0	1	0	trying on clothes	retracted	5	1	0	0	0	0	1	2	0	0	0	0	0	0	1		0	0	0	0	0	0	0	0	0	0	0	0	0	0	0	0	0
16	35	0	0	0	1	0	0	0	1	1	0	0	1	1	possibly high touch area at work	retracted	8	1	0	0	0	0	1	4	0	0	0	0	1	10	1	1	1	1	1	1	1	1	1	4	1	4	1	4	1	2	0	0	0
17	40	0	0	0	1	0	0	0	1	1	0	0	1	1	sexual contact	retracted	20	1	0	0	0	0	0	0	0	0	0	0	0	0			0	0	0	0	0	0	1	0	0	0	0	0	1	1	0	0	0
18	20	0	0	0	0	0	0	1	1	1	0	1	0	0	unknown	retracted	4	1	0	0	0	0	1	5	0	0	0	0	0	0	1		0	0	1	2	0	0	0	0	0	0	0	0	0	0	0	0	0
19	42	0	0	0	1	0	0	0	0	1	0	0	0	1	sexual partner	retracted	>100	1	0	0	0	0	1	10	0	0	0	0	0	0	1		0	0	0	0	0	0	0	0	0	0	0	0	0	0	0	0	0
20	50	0	0	0	1	0	0	0	0	0	0	0	1	1	unknown	retracted	15	0	0	0	0	0	0	0	0	0	0	0	0	0			0	0	0	0	0	0	1	0	0	0	0	0	0	0	0	0	0
21	38	0	0	0	1	0	0	2	1	1	0	1	1	1	unknown	retracted	>100	1	1	4	1	6	1	4	0	0	1	10	1	10	1	1	1	3	1	1	0	0	1	4	0	0	1	4	0	0	0	0	1
22	36	0	0	0	1	0	0	0	1	1	0	0	0	1	friend had it, also worked in a restaurant so exposed to many people	retracted	6	1	0	0	0	0	0	0	0	0	0	0	0	0			1	0	0	0	0	0	1	0	0	0	0	0	0	0	0	0	0
A	24	0	0	0	1	0	0	0	1	1	0	0	1	1	sexual	retracted	7	0	0	0	1	10	0	0	0	0	1	10	1	10	1	1	1	4	1	3	1	3	1	4	0	0	1	3	1	3	0	0	1
B	28	0	0	0	1	0	0	0	1	1	0	0	1	1	unknown	retracted	5	1	0	0	0	0	0	0	0	0	0	0	0	0			0	0	0	0	0	0	0	0	0	0	0	0	0	0	0	0	0
[truncated: 31 more columns]

## Sheet: data dictionary
Demographics						SOGI, Exposure risk factors										Test	pain experience														treatments
Study #	Age	Race	Ethn	Sex	HIV	SexBirth	GenderIdentity	GenderPartners	OralRec	OralIns	VagRec	VagIns	AnalRec	AnalIns	how exposed MPX	Date of MPX diagnosis	# spots	visible	pain head	pain head #	pain torso	pain torso #	pain limbs	pain limbs #	pain mouth	pain mouth #	pain genitals	pain genitals #	pain anus	pain anus #	Gaba	Gaba #	APAP	APAP #	NSAID	NSAID #	Tpoxx	Tpoxx #	opioid	opioid #	stool soft	stool soft #	lido	lido #	diclofenac	diclofenac #	soaks	soaks #	Other
	calc from dx date - DOB	0 black	0 non-hisp	0 male	0 no	0 male	0 MSM	0 male	0 no	0 no	0 no	0 no	0 no	0 no	free text	date MPX test taken (not resulted)	#	0 no	0 no	severity, 1-10	0 no	severity, 1-10	0 no	severity, 1-10	0 no	severity, 1-10	0 no	severity, 1-10	0 no	severity, 1-10	0 no	1 no effect	0 no	1 no effect	0 no	1 no effect	0 no	1 no effect	0 no	1 no effect	0 no	1 no effect	0 no	1 no effect	0 no	1 no effect	0 no	1 no effect	free text if yes
		1 white	1 hisp	1 female	1 yes	1 female	1 transF	1 female	1 yes	1 yes	1 yes	1 yes	1 yes	1 yes			(chose highest if range given)	1 yes	1 yes	0 if no pain	1 yes	0 if no pain	1 yes	0 if no pain	1 yes	0 if no pain	1 yes	0 if no pain	1 yes	0 if no pain	1 yes	2 minor effect	1 yes	2 minor effect	1 yes	2 minor effect	1 yes	2 minor effect	1 yes	2 minor effect	1 yes	2 minor effect	1 yes	2 minor effect	1 yes	2 minor effect	1 yes	2 minor effect
		2 other					2 cis/het	2 both																								3 mod effect		3 mod effect		3 mod effect		3 mod effect		3 mod effect		3 mod effect		3 mod effect		3 mod effect		3 mod effect
							3 other	3 other																								4 major effect		4 major effect		4 major effect		4 major effect		4 major effect		4 major effect		4 major effect		4 major effect		4 major effect
																																5 N/A		5 N/A		5 N/A		5 N/A		5 N/A		5 N/A		5 N/A		5 N/A		5 N/A
[truncated: 28 more columns]
